# Supplementary material for: Intracellular Vesicle Transport Impairment as a Candidate Systems-Level Bottleneck in Chronic Diabetic Foot Ulcers: Network Medicine Identifies KIF13A as a Potential Therapeutic Vulnerability
Source: Biomedicines. 2026 May 18;14(5):1140. doi: 10.3390/biomedicines14051140 (PMC13204274; doi:10.3390/biomedicines14051140)
Supplement: Supplementary file 1 [file biomedicines-14-01140-s001.zip]

Archive with 1 entries (1 files):
- biomedicines-4284549-supplementary.pdf
